# Supplementary material for: Whole Genome Characterization of Lumpy Skin Disease Virus and Bovine Papular Stomatitis Virus Detected in Cattle During the 2024–2025 Outbreaks in Tunisia
Source: Viruses. 2026 May 29;18(6):622. doi: 10.3390/v18060622 (PMC13307912; doi:10.3390/v18060622)
Supplement: Supplementary file 1 [file viruses-18-00622-s001.zip]

Archive with 1 entries (1 files):
- viruses-4300319-supplementary.pdf
